# Supplementary material for: Nanoporosity of Carbon–Sulfur Nanocomposites toward the Lithium–Sulfur Battery Electrochemistry
Source: Nanomaterials (Basel). 2021 Jun 8;11(6):1518. doi: 10.3390/nano11061518 (PMC8228317; doi:10.3390/nano11061518)
Supplement: Supplementary file 1 [file nanomaterials-11-01518-s001.zip]

Archive with 1 entries (1 files):
- nanomaterials-1239292-supplementary.pdf
